# Supplementary material for: The Development, Validation, and Application of a UHPLC-HESI-MS Method for the Determination of 17 Cannabinoids in Cannabis sativa L. var. sativa Plant Material
Source: Molecules. 2023 Dec 8;28(24):8008. doi: 10.3390/molecules28248008 (PMC10746033; doi:10.3390/molecules28248008)
Supplement: Supplementary file 1 [file molecules-28-08008-s001.zip]

Archive with 1 entries (1 files):
- molecules-2742345-supplementary.pdf
